# Supplementary material for: Medico-legal dispute resolution: Experience of a tertiary-care hospital in Singapore
Source: PLoS One. 2022 Oct 14;17(10):e0276124. doi: 10.1371/journal.pone.0276124 (PMC9565668; doi:10.1371/journal.pone.0276124)
Supplement: S1 Raw data — (XLSX) [file pone.0276124.s001.xlsx]

## Sheet: Dataset
Year 2011
Code number (Patients)	Age	Gender	Ethnicity	Allegation type	Clinical discipline	Outcome	Resolution mode
1	85	M	Chinese	Surgical / invasive procedure	General Surgery	Closed without settlement	Bedside/direct team engagement
2	73	M	Chinese	Diagnosis	Otorhinolaryngology, Rheumatology	Closed with ex-gratia and / or waiver	Written reply
3	61	F	Chinese	Surgical / invasive procedure	General Surgery	Closed with token gesture	Written reply
4	83	M	Chinese	Treatment	General Medicine	Closed without settlement	Written reply, CIM-led family meeting
5	79	M	Chinese	Equipment/therapeutic device	Operations	Closed with token gesture	CIM-led family meeting
6	39	F	Malay	Surgical / invasive procedure	Ophthalmology	Legal Action: No settlement	Without Prejudice meeting, Lawyers' communication/negotiation
7	44	M	Chinese	Surgical / invasive procedure	General Surgery	Closed without settlement	No engagement required
8	76	M	Chinese	Diagnosis	Urology, General Surgery, Ophthalmology	Closed with ex-gratia and / or waiver	CIM-led family meeting
9	77	F	Chinese	Treatment	Emergency Department, Cardiology	Closed with token gesture	PRS engagement
10	45	M	Chinese	Surgical / invasive procedure	Gastroenterology	Closed with token gesture	Written reply, Family meeting
11	34	F	Chinese	Surgical / invasive procedure	General Surgery	Closed without settlement	Written reply
12	82	F	Chinese	Diagnosis	Neurosurgery, Nursing, Allied Health, Cardiology	Closed with token gesture	Written reply
13	29	F	Chinese	Diagnosis	Emergency Department	Closed without settlement	Written reply
14	50	F	Chinese	Others	Emergency Department	Closed without settlement	Written reply, Family meeting
15	57	M	Chinese	Monitoring	Emergency Department	Closed with ex-gratia and / or waiver	CIM-led family meeting
16	23	M	Malay	Equipment/therapeutic device	Orthopaedic Surgery	Closed with ex-gratia and / or waiver	PRS engagement
17	69	F	Indian	Diagnosis	Emergency Department	Closed without settlement	Written reply
18	73	F	Chinese	Surgical / invasive procedure	General Surgery	Closed with token gesture	Bedside/direct team engagement
19	73	M	Chinese	Equipment/therapeutic device	Radiology	Closed with ex-gratia and / or waiver	PRS engagement
20	60	M	Chinese	Surgical / invasive procedure	Otorhinolaryngology	Closed with ex-gratia and / or waiver	CIM-led family meeting
21	65	M	Chinese	Treatment	Ophthalmology	Closed with token gesture	Written reply, PRS engagement
22	66	M	Chinese	Treatment	Urology	Closed without settlement	Family meeting
23	81	M	Chinese	Surgical / invasive procedure	Orthopaedic Surgery	Closed with token gesture	Bedside/direct team engagement
24	76	F	Chinese	Monitoring	Nursing	Closed without settlement	No engagement required
25	83	M	Chinese	Treatment	Emergency Department, Urology, Cardiology	Closed with ex-gratia and / or waiver	Written reply, PRS engagement, Family meeting
26	21	M	Indian	Surgical / invasive procedure	Anaesthesiology	Closed without settlement	Bedside/direct team engagement, PRS engagement
27	34	M	Malay	Diagnosis	Orthopaedic Surgery	Closed without settlement	Written reply, CIM-led family meeting
28	63	F	Indian	Surgical / invasive procedure	Ophthalmology	Closed without settlement	No engagement required
29	87	F	Chinese	Diagnosis	Orthopaedic Surgery, Radiology	Closed without settlement	CIM-led family meeting
30	26	M	Chinese	Treatment	Orthopaedic Surgery	Closed with ex-gratia and / or waiver	Family meeting
31	83	M	Chinese	Others	Radiology	Closed with token gesture	PRS engagement
32	66	M	Chinese	Surgical / invasive procedure	General Surgery	Closed with ex-gratia and / or waiver	Written reply, Family meeting, CIM-led family meeting
33	40	M	Chinese	Surgical / invasive procedure	Emergency Department, Radiology	Closed with ex-gratia and / or waiver	PRS engagement
34	65	M	Chinese	Surgical / invasive procedure	Renal Medicine, Radiology, Neurosurgery	Closed without settlement	Written reply, CIM-led family meeting, Family meeting
35	73	M	Chinese	Fall	Nursing	Legal Action: Out-of-court settlement	Written reply, Family meeting, Lawyers' communication/negotiation
36	62	M	Chinese	Surgical / invasive procedure	General Surgery	Closed with ex-gratia and / or waiver	CIM-led family meeting
37	35	M	Chinese	Surgical / invasive procedure	Gastroenterology, General Surgery	Closed without settlement	Written reply, family meeting
38	29	M	Chinese	Diagnosis	Ophthalmology	Closed with ex-gratia and / or waiver	Written reply, family meeting
39	50	M	Chinese	Surgical / invasive procedure	General Surgery, Nursing	Legal Action: Out-of-court settlement	Without Prejudice meeting, Lawyers' communication/negotiation
40	92	F	Chinese	Medication errors	General Medicine	Closed without settlement	No engagement required
41	64	F	Chinese	Surgical / invasive procedure	General Surgery	Closed without settlement	No engagement required
42	31	F	Malay	Medication errors	Emergency Department, Cardiology, Dermatology	Legal Action: No settlement	Lawyers' communication/negotiation
43	55	M	Chinese	Diagnosis	Rehab Medicine	Closed without settlement	No engagement required
44	73	M	Chinese	Equipment/therapeutic device	General Medicine, Nursing	Closed without settlement	PRS engagement
45	68	M	Chinese	Equipment/therapeutic device	Urology	Closed without settlement	Bedside/direct team engagement
46	72	F	Chinese	Equipment/therapeutic device	General Surgery, Renal Medicine, Nursing	Closed without settlement	Written reply, PRS engagement
47	58	F	Chinese	Treatment	Otorhinolaryngology, Rad Oncology, Med Oncology	Closed without settlement	Written reply, PRS engagement, Family meeting
48	46	M	Chinese	Surgical / invasive procedure	General Surgery	Closed with token gesture	PRS engagement
49	77	M	Chinese	Treatment	Urology, General Surgery	Closed with token gesture	PRS engagement
50	44	M	Chinese	Surgical / invasive procedure	Urology	Closed with token gesture	Written reply, PRS engagement
Year 2012
Code number (Patients)	Age	Gender	Ethnicity	Allegation type	Clinical discipline	Outcome	Resolution mode
51	48	M	Indian	Surgical / invasive procedure	Emergency Department	Closed with token gesture	Written reply, CIM-led family meeting
52	84	F	Chinese	Diagnosis	General Surgery, General Medicine, Nursing	Closed without settlement	Written reply, Family meeting, CIM-led family meeting
53	19	M	Chinese	Treatment	Nursing	Closed without settlement	Bedside/direct team engagement
54	61	F	Chinese	Surgical / invasive procedure	General Surgery, Anaesthesiology	Closed with ex-gratia and / or waiver	PRS engagement
55	61	F	Chinese	Surgical / invasive procedure	General Surgery	Closed with token gesture	Family meeting
56	74	F	Chinese	Diagnosis	Gastroenterology	Closed without settlement	Written reply, CIM-led family meeting
57	49	F	Chinese	Treatment	Cardiology, Nursing	Closed without settlement	No engagement required
58	25	M	Indian	Surgical / invasive procedure	General Surgery	Closed with token gesture	PRS engagement
59	86	F	Chinese	Surgical / invasive procedure	Ophthalmology	Closed with ex-gratia and / or waiver	Bedside/direct team engagement, Family meeting
60	58	F	Indian	Surgical / invasive procedure	Ophthalmology	Closed with ex-gratia and / or waiver	Bedside/direct team engagement, Family meeting
61	68	M	Chinese	Treatment	General Surgery	Legal Action: Out-of-court settlement	Bedside/direct team engagement, Without Prejudice meeting, Lawyers' communication/negotiation
62	75	F	Indian	Fall	Ophthalmology	Closed with ex-gratia and / or waiver	Written reply, Family meeting
63	71	M	Chinese	Diagnosis	Orthopaedic Surgery	Legal Action: No settlement	CIM-led family meeting, Lawyers' communication/negotiation
64	70	M	Chinese	Equipment / therapeutic device	Anaesthesiology	Closed with token gesture	Written reply
65	57	F	Chinese	Equipment / therapeutic device	Anaesthesiology	Closed with token gesture	Written reply
66	59	M	Chinese	Others	Neurosurgery	Closed without settlement	Written reply
67	25	F	Indian	Diagnosis	Neurology	Closed without settlement	Written reply
68	39	F	Chinese	Surgical / invasive procedure	General Surgery	Closed with ex-gratia and / or waiver	Written reply, PRS engagement
69	71	M	Chinese	Surgical / invasive procedure	General Surgery, Urology	Closed without settlement	No engagement required
70	64	M	Chinese	Surgical / invasive procedure	Radiology, Otorhinolaryngology	Legal Action: No settlement	Written reply, Lawyers' communication/negotiation
71	86	F	Chinese	Surgical / invasive procedure	General Surgery	Closed without settlement	No engagement required
72	38	F	Chinese	Surgical / invasive procedure	Orthopaedic Surgery	Closed with ex-gratia and / or waiver	Bedside/direct team engagement, Written reply
73	64	F	Chinese	Others	General Surgery	Closed without settlement	No engagement required
74	51	M	Chinese	Diagnosis	Neurology	Legal Action: No settlement	Family meeting, Without Prejudice meeting, Lawyers' communication/negotiation
75	56	M	Chinese	Treatment	Emergency Department	Closed without settlement	Written reply, PRS engagement
76	63	F	Chinese	Diagnosis	General Medicine, Rheumatology, Respiratory Medicine	Closed with token gesture	Written reply, CIM-led family meeting
77	21	M	Chinese	Diagnosis	Radiology, Emergency Department	Closed without settlement	PRS engagement
78	57	M	Chinese	Treatment	General Medicine, Respiratory Medicine, Neurology, Nursing	Legal Action: No settlement	Written reply, Family meeting, Without Prejudice meeting, Lawyers' communication/negotiation
79	33	M	Chinese	Diagnosis	Emergency Department, Neurosurgery, Infectious Diseases	Closed without settlement	Written reply
80	35	F	Chinese	Medication errors	Emergency Department	Closed without settlement	Written reply, Family meeting
81	93	F	Indian	Monitoring	Geriatric Medicine	Closed with token gesture	Written reply, PRS engagement
82	83	M	Malay	Monitoring	General Surgery, Nursing	Closed without settlement	No engagement required
83	83	M	Chinese	Others	Geriatric Medicine	Closed with token gesture	PRS engagement
84	65	M	Chinese	Treatment	General Medicine, Neurology, Emergency Department	Closed without settlement	Written reply, Family meeting
Year 2013
Code number (Patients)	Age	Gender	Ethnicity	Allegation type	Clinical discipline	Outcome	Resolution mode
85	91	F	Chinese	Treatment	Orthopaedic Surgery, Radiology	Closed with ex-gratia and / or waiver	PRS engagement
86	65	M	Chinese	Consent	General Surgery	Closed without settlement	Bedside/direct team engagement, Written reply, PRS engagement
87	82	F	Chinese	Others	Emergency Department, Nursing	Closed without settlement	PRS engagement
88	0	M	Chinese	Others	Paediatrics, Infectious Diseases	Closed without settlement	Written reply, PRS engagement
89	26	M	Indian	Surgical / invasive procedure	Radiology	Legal Action: No settlement	Lawyers' communication/negotiation
90	82	F	Chinese	Fall	Allied Health	Closed with token gesture	PRS engagement
91	58	F	Chinese	Treatment	Emergency Department	Closed with ex-gratia and / or waiver	Written reply, Family meeting
92	67	M	Chinese	Others	Emergency Department	Closed with ex-gratia and / or waiver	Written reply, PRS engagement
93	68	F	Chinese	Surgical / invasive procedure	General Surgery, Urology	Closed with ex-gratia and / or waiver	Family meeting
94	74	M	Eurasian	Treatment	Orthopaedic Surgery	Closed without settlement	Written reply
95	53	F	Chinese	Surgical / invasive procedure	General Surgery	Closed without settlement	Written reply, Family meeting
96	71	F	Chinese	Treatment	Urology, General Medicine	Closed with ex-gratia and / or waiver	Mediation / SCT
97	53	M	Chinese	Treatment	Emergency Department	Closed with token gesture	PRS engagement
98	43	F	Chinese	Others	Anaesthesiology	Closed without settlement	Written reply, PRS engagement
99	57	M	Indian	Treatment	Cardiology	Closed without settlement	Written reply
100	76	F	Chinese	Others	Nursing	Closed with token gesture	PRS engagement, Family meeting
101	83	F	Indian	Monitoring	Cardiology	Legal Action: Out-of-court settlement	Lawyers' communication/negotiation
102	72	F	Indian	Treatment	Rheumatology	Legal Action: No settlement	Written reply, Family meeting, Without Prejudice meeting, Lawyers' communication/negotiation
103	62	M	Chinese	Surgical / invasive procedure	General Surgery	Closed with token gesture	Bedside/direct team engagement, Written reply
104	98	F	Chinese	Surgical / invasive procedure	General Surgery	Closed with ex-gratia and / or waiver	Family meeting
105	37	M	Chinese	Treatment	Operations	Closed without settlement	Written reply, PRS engagement, Family meeting
106	67	M	Others	Monitoring	Emergency Department	Closed without settlement	Written reply, Family meeting
107	88	F	Indian	Others	Geriatric Medicine	Closed without settlement	Written reply, Mediation / SCT, PRS engagement
108	52	F	Indian	Medication errors	General Medicine, Allied Health	Legal Action: Out-of-court settlement	Written reply, Without Prejudice meeting, Lawyers' communication/negotiation
109	72	M	Chinese	Fall	Nursing	Closed without settlement	Written reply, PRS engagement
110	79	F	Chinese	Diagnosis	Cardiology	Closed with ex-gratia and / or waiver	Bedside/direct team engagement, Written reply
111	58	M	Chinese	Diagnosis	Otorhinolaryngology, Urology, General Surgery	Closed without settlement	Written reply, Family meeting, CIM-led family meeting
112	56	F	Indian	Diagnosis	General Medicine, General Surgery, Neurology	Closed without settlement	Written reply, Family meeting
113	68	M	Chinese	Medication errors	Neurology, Allied Health	Closed with ex-gratia and / or waiver	PRS engagement
114	23	M	Chinese	Surgical / invasive procedure	Orthopaedic Surgery	Closed with ex-gratia and / or waiver	Bedside/direct team engagement
115	66	M	Chinese	Diagnosis	Otorhinolaryngology	Closed without settlement	PRS engagement
116	38	F	Chinese	Diagnosis	Emergency Department	Closed with token gesture	PRS engagement
117	69	M	Chinese	Treatment	Geriatric Medicine	Closed with ex-gratia and / or waiver	PRS engagement
118	60	M	Indian	Diagnosis	Emergency Department	Legal Action: Out-of-court settlement	PRS engagement, Lawyers' communication/negotiation
119	57	M	Malay	Diagnosis	General Medicine	Closed without settlement	PRS engagement
120	90	F	Chinese	Treatment	Nursing	Closed with token gesture	Written reply, Family meeting
121	67	M	Chinese	Fall	Infectious Diseases, Nursing	Closed with token gesture	No engagement required
122	60	F	Indian	Fall	Operations	Closed without settlement	Written reply
123	56	M	Indian	Surgical / invasive procedure	Ophthalmology	Closed without settlement	Family meeting
124	48	F	Chinese	Surgical / invasive procedure	Emergency Department	Closed without settlement	No engagement required
125	97	F	Chinese	Fall	Nursing	Closed with token gesture	PRS engagement
126	47	M	Chinese	Monitoring	Emergency Department	Closed with token gesture	Written reply, CIM-led family meeting
127	73	F	Chinese	Fall	Rehab Medicine	Closed without settlement	Written reply, Family meeting
128	54	M	Chinese	Treatment	Emergency Department	Legal Action: Out-of-court settlement	Lawyers' communication/negotiation
129	91	M	Chinese	Monitoring	General Medicine, Operations	Closed with token gesture	Written reply, PRS engagement
130	64	F	Chinese	Surgical / invasive procedure	Radiology, General Surgery	Closed without settlement	Family meeting
131	54	M	Others	Surgical / invasive procedure	Urology	Legal Action: No settlement	Lawyers' communication/negotiation
132	52	M	Others	Surgical / invasive procedure	Otorhinolaryngology	Closed with ex-gratia and / or waiver	Bedside/direct team engagement, Written reply
133	61	M	Chinese	Surgical / invasive procedure	General Surgery	Closed with ex-gratia and / or waiver	Written reply
134	75	F	Chinese	Fall	Emergency Department	Closed with token gesture	Written reply, PRS engagement
135	28	M	Chinese	Diagnosis	Otorhinolaryngology	Closed with ex-gratia and / or waiver	Written reply, PRS engagement
136	87	F	Chinese	Medication errors	Nursing	Closed with token gesture	Written reply, CIM-led family meeting
137	35	M	Others	Surgical / invasive procedure	Orthopaedic Surgery	Legal Action: No settlement	Lawyers' communication/negotiation
138	70	M	Chinese	Surgical / invasive procedure	Gastroenterology	Closed without settlement	Written reply
139	62	M	Chinese	Consent	Urology	Closed without settlement	Written reply, PRS engagement
140	56	F	Chinese	Others	Emergency Department	Closed with token gesture	PRS engagement
141	8	F	Chinese	Others	Allied Health	Closed with token gesture	Written reply
Year 2014
Code number (Patients)	Age	Gender	Ethnicity	Allegation type	Clinical discipline	Outcome	Resolution mode
142	90	F	Chinese	Fall	Emergency Department	Closed with ex-gratia and / or waiver	Written reply, PRS engagement
143	62	M	Indian	Fall	Nursing	Closed with token gesture	PRS engagement
144	64	M	Chinese	Fall	Nursing	Closed without settlement	Written reply, Family meeting
145	82	M	Chinese	Fall	Emergency Department	Closed with ex-gratia and / or waiver	Written reply, PRS engagement
146	81	F	Chinese	Fall	Nursing	Closed with ex-gratia and / or waiver	Written reply, PRS engagement
147	80	F	Chinese	Fall	Nursing	Closed with ex-gratia and / or waiver	PRS engagement
148	58	F	Indian	Treatment	Renal Medicine	Closed without settlement	Written reply
149	24	M	Chinese	Treatment	Gastroenterology	Closed without settlement	Written reply, PRS engagement
150	68	M	Indian	Treatment	General Medicine, Geriatric Medicine, Dermatology, Infectious Diseases, Nursing	Closed without settlement	Written reply
151	31	M	Chinese	Treatment	Emergency Department	Closed with token gesture	Written reply, PRS engagement
152	50	M	Chinese	Diagnosis	Ophthalmology	Closed without settlement	Written reply
153	69	M	Chinese	Treatment	Urology	Closed with token gesture	PRS engagement
154	21	M	Indian	Treatment	Rehab Medicine	Closed with ex-gratia and / or waiver	Written reply, Family meeting
155	78	M	Chinese	Surgical / invasive procedure	General Surgery	Closed without settlement	No engagement required
156	32	M	Chinese	Treatment	Neurosurgery, Psychiatry, Anaesthesiology	Closed without settlement	Written reply
157	84	F	Others	Treatment	Orthopaedic Surgery, Nursing	Closed with token gesture	Family meeting
158	88	M	Chinese	Treatment	Emergency Department, General Surgery, Anaesthesiology	Closed without settlement	Written reply, PRS engagement
159	18	M	Chinese	Diagnosis	Emergency Department, Urology	Legal Action: No settlement	Written reply, Without Prejudice meeting
160	63	M	Chinese	Diagnosis	Respiratory Medicine	Closed with ex-gratia and / or waiver	Written reply, CIM-led family meeting
161	30	F	Chinese	Diagnosis	Respiratory Medicine	Legal Action: No settlement	Written reply, Lawyers' communication/negotiation
162	76	F	Chinese	Diagnosis	Orthopaedic Surgery, Rheumatology, Anaesthesiology	Closed without settlement	Written reply, PRS engagement
163	64	M	Chinese	Diagnosis	General Surgery	Closed without settlement	Written reply
164	52	F	Chinese	Diagnosis	Emergency Department, Endocrinology	Closed without settlement	Written reply, PRS engagement, Family meeting
165	66	M	Indian	Diagnosis	Emergency Department, Cardiology	Closed without settlement	Written reply
166	77	M	Chinese	Monitoring	General Medicine, Respiratory Medicine, Orthopaedic Surgery, Nursing	Closed without settlement	Written reply
167	23	M	Chinese	Monitoring	Cardiology, Nursing, Gastroenterology	Closed without settlement	Written reply, Family meeting, CIM-led family meeting
168	55	M	Chinese	Medication errors	Gastroenterology	Closed without settlement	Written reply, Mediation / SCT
169	89	F	Chinese	Medication errors	Emergency Department	Closed with token gesture	Bedside/direct team engagement, Written reply, PRS engagement
170	46	F	Chinese	Medication errors	Emergency Department	Closed with token gesture	PRS engagement
171	82	M	Chinese	Medication errors	General Medicine	Closed with token gesture	Bedside/direct team engagement, Written reply, PRS engagement
172	74	M	Indian	Medication errors	Ophthalmology, Operations	Closed with token gesture	Bedside/direct team engagement, Written reply, PRS engagement, Family meeting
173	57	M	Chinese	Surgical / invasive procedure	Ophthalmology	Closed with token gesture	Bedside/direct team engagement, Written reply, Family meeting
174	62	M	Chinese	Surgical / invasive procedure	Cardiology	Closed without settlement	No engagement required
175	45	M	Chinese	Surgical / invasive procedure	Urology	Closed without settlement	Bedside/direct team engagement, Written reply, PRS engagement
176	53	M	Chinese	Surgical / invasive procedure	General Surgery	Closed without settlement	No engagement required
177	63	F	Chinese	Surgical / invasive procedure	Urology, Anaesthesiology	Closed without settlement	No engagement required
178	77	F	Chinese	Surgical / invasive procedure	Renal Medicine	Closed without settlement	No engagement required
179	63	M	Chinese	Surgical / invasive procedure	Orthopaedic Surgery, Anaesthesiology	Closed with token gesture	Written reply, PRS engagement
180	65	F	Chinese	Surgical / invasive procedure	Orthopaedic Surgery	Closed without settlement	No engagement required
181	75	M	Chinese	Surgical / invasive procedure	General Surgery	Closed without settlement	No engagement required
182	66	M	Indian	Surgical / invasive procedure	Otorhinolaryngology	Legal Action: No settlement	Written reply, Without Prejudice meeting
183	68	F	Chinese	Surgical / invasive procedure	Orthopaedic Surgery, Nursing	Closed with token gesture	Bedside/direct team engagement
184	87	F	Chinese	Surgical / invasive procedure	Ophthalmology	Closed with token gesture	Bedside/direct team engagement, PRS engagement
185	31	F	Chinese	Surgical / invasive procedure	General Surgery, Anaesthesiology	Closed with ex-gratia and / or waiver	PRS engagement
186	67	M	Chinese	Surgical / invasive procedure	Urology	Closed without settlement	Family meeting
187	22	F	Chinese	Treatment	Emergency Department	Closed with token gesture	Written reply, PRS engagement
188	53	M	Chinese	Surgical / invasive procedure	Ophthalmology	Closed with token gesture	Bedside/direct team engagement, Written reply
189	49	M	Others	Equipment/therapeutic device	Neurosurgery	Closed with token gesture	Bedside/direct team engagement, Written reply
190	53	F	Chinese	Others	Neurology, Nursing	Closed without settlement	Written reply, CIM-led family meeting
191	67	F	Indian	Others	Cardiology, General Surgery, Nursing	Legal Action: No settlement	Written reply
192	47	M	Indian	Others	Emergency Department	Closed with token gesture	PRS engagement
193	75	F	Indian	Others	Orthopaedic Surgery	Closed without settlement	Written reply, PRS engagement
194	83	F	Chinese	Others	Nursing	Closed with token gesture	Bedside/direct team engagement
195	46	M	Others	Others	Nursing	Closed without settlement	Bedside/direct team engagement
196	83	M	Chinese	Others	Allied Health	Closed with token gesture	Bedside/direct team engagement, Written reply, PRS engagement
197	58	M	Chinese	Others	Radiology	Closed with token gesture	Written reply, PRS engagement
198	74	M	Chinese	Others	Nursing, Infectious Diseases	Legal Action: No settlement	Written reply, PRS engagement
199	87	F	Malay	Others	Orthopaedic Surgery, Nursing, Operations	Closed with ex-gratia and / or waiver	Bedside/direct team engagement, Written reply, Family meeting
200	66	M	Chinese	Treatment	Emergency Department, Cardiology	Closed with token gesture	Written reply
201	77	F	Chinese	Surgical / invasive procedure	Emergency Department, Radiology, General Surgery	Closed without settlement	No engagement required
Year 2015
Code number (Patients)	Age	Gender	Ethnicity	Allegation type	Clinical discipline	Outcome	Resolution mode
202	79	M	Chinese	Fall	Radiology	Closed with token gesture	Bedside/direct team engagement, Written reply
203	84	F	Chinese	Others	Orthopaedic Surgery, Nursing	Legal Action: No settlement	Written reply
204	57	F	Chinese	Others	Emergency Department	Closed without settlement	Written reply, PRS engagement
205	97	F	Chinese	Monitoring	Nursing	Closed with ex-gratia and / or waiver	Bedside/direct team engagement, Written reply, PRS engagement
206	67	M	Chinese	Monitoring	General Medicine	Closed without settlement	Bedside/direct team engagement, Family meeting
207	64	M	Chinese	Fall	Nursing	Legal Action: No settlement	Written reply, Family meeting
208	103	M	Chinese	Fall	Nursing	Closed without settlement	Family meeting
209	85	F	Chinese	Monitoring	Geriatric Medicine, Nursing	Closed without settlement	Written reply, PRS engagement
210	96	F	Chinese	Others	Emergency Department	Closed with token gesture	Written reply, PRS engagement, Family meeting
211	75	F	Chinese	Monitoring	Orthopaedic Surgery, Respiratory Medicine	Closed without settlement	Bedside/direct team engagement
212	71	M	Chinese	Surgical / invasive procedure	General Surgery	Closed without settlement	No engagement required
213	74	M	Chinese	Diagnosis	General Surgery	Legal Action: Out-of-court settlement	Written reply, CIM-led family meeting, Lawyers' communication/negotiation
214	70	F	Chinese	Monitoring	General Medicine, Nursing	Closed without settlement	Written reply, PRS engagement
215	60	F	Chinese	Surgical / invasive procedure	Ophthalmology	Closed with ex-gratia and / or waiver	Bedside/direct team engagement
216	66	M	Chinese	Surgical / invasive procedure	Orthopaedic Surgery	Closed without settlement	Written reply, PRS engagement
217	33	F	Chinese	Surgical / invasive procedure	General Surgery	Closed with ex-gratia and / or waiver	Written reply
218	29	F	Others	Others	Emergency Department	Closed without settlement	PRS engagement
219	84	M	Indian	Monitoring	Anaesthesiology, Nursing	Legal Action: Out-of-court settlement	Written reply, Family meeting, CIM-led family meeting, Lawyer's replies/negotiation
220	58	F	Chinese	Surgical / invasive procedure	Anaesthesiology, General Surgery	Closed without settlement	No engagement required
221	58	F	Indian	Others	General Medicine, Emergency Department	Closed without settlement	Bedside/direct team engagement, Written reply
222	54	M	Chinese	Surgical / invasive procedure	General Surgery	Closed without settlement	No engagement required
223	73	F	Chinese	Surgical / invasive procedure	General Surgery	Closed with ex-gratia and / or waiver	PRS engagement
224	37	F	Chinese	Others	Orthopaedic Surgery	Closed with ex-gratia and / or waiver	Written reply, PRS engagement, Family meeting
225	87	M	Chinese	Surgical / invasive procedure	Orthopaedic Surgery	Closed with ex-gratia and / or waiver	Written reply, Family meeting
226	69	F	Chinese	Surgical / invasive procedure	Orthopaedic Surgery, Radiology	Closed with ex-gratia and / or waiver	Bedside/direct team engagement
227	29	M	Chinese	Surgical / invasive procedure	General Surgery, Radiology	Closed with token gesture	Written reply, Family meeting
228	35	M	Chinese	Diagnosis	General Medicine, Respiratory Medicine	Closed without settlement	Family meeting
229	48	M	Chinese	Diagnosis	Respiratory Medicine, Infectious Diseases	Closed without settlement	Written reply
230	85	M	Chinese	Diagnosis	Urology, General Surgery	Closed with token gesture	Bedside/direct team engagement
231	40	M	Chinese	Surgical / invasive procedure	General Surgery, Anaesthesiology	Legal Action: No settlement	Written reply, PRS engagement, Lawyers' communication/negotiation
232	69	F	Chinese	Fall	Nursing, General Medicine	Closed with token gesture	Written reply; Family meeting
233	73	M	Chinese	Fall	Emergency Department	Closed with token gesture	No engagement required
234	45	M	Chinese	Medication errors	Emergency Department	Closed with token gesture	PRS engagement
235	76	F	Chinese	Treatment	Emergency Department	Closed without settlement	Written reply, PRS engagement
236	29	F	Chinese	Surgical / invasive procedure	Anaesthesiology	Closed with token gesture	Bedside/direct team engagement
237	75	F	Indian	Treatment	Nursing, Allied Health	Closed without settlement	Written reply, PRS engagement, Family meeting
